# Supplementary material for: Hypoxia Regulates DPP4 Expression, Proteolytic Inactivation, and Shedding from Ovarian Cancer Cells
Source: Int J Mol Sci. 2020 Oct 30;21(21):8110. doi: 10.3390/ijms21218110 (PMC7672561; doi:10.3390/ijms21218110)
Supplement: Supplementary file 1 [file ijms-21-08110-s001.zip]

Archive with 4 entries (4 files):
- IJMS 2020_SuppFigure1.docx
- __MACOSX/._IJMS 2020_SuppFigure1.docx
- IJMS 2020_SuppTable1.docx
- __MACOSX/._IJMS 2020_SuppTable1.docx
